# Supplementary material for: Targeted next-generation sequencing reveals recurrence-associated genomic alterations in early-stage non-small cell lung cancer
Source: Oncotarget. 2018 Nov 20;9(91):36344–57. doi: 10.18632/oncotarget.26349 (PMC6284742; doi:10.18632/oncotarget.26349)
Supplement: Supplementary file 2 [file oncotarget-09-36344-s002.xlsx]

## Sheet: Overall genomic alteration
Supplementary Table 1: Overview of genomic alterations
Single nucleotide variant		Deletion		Amplification
Gene	Frequency	Gene	Frequency	Gene	Frequency
EGFR	0.47619	ADAMTSL1	0.309524	ETV1	0.0714286
TP53	0.452381	PTPRD	0.261905	IL6	0.0714286
MUC16	0.261905	JAK2	0.238095	MYC	0.0714286
LRP1B	0.238095	BRCA2	0.214286	SDHA	0.0714286
USH2A	0.238095	TEK	0.214286	BRAF	0.047619
SYNE1	0.190476	SMAD4	0.166667	E2F3	0.047619
CDKN2A	0.142857	CDKN2A	0.166667	EGFR	0.047619
PTPRD	0.119048	ERCC5	0.166667	HIF1A	0.047619
RET	0.119048	FAS	0.166667	NFKBIA	0.047619
KMT2D	0.119048	FLCN	0.166667	NKX2-1	0.047619
ERBB4	0.119048	TP53	0.166667	PRKCI	0.047619
BRCA1	0.119048	CHEK2	0.142857	TERT	0.047619
MED12	0.119048	ADAMTS9	0.142857	UBR5	0.047619
PRKCG	0.0952381	FOXP1	0.142857	ABCB1	0.0238095
ALK	0.0952381	CDKN2B	0.142857	AK092451	0.0238095
EPHA5	0.0952381	PPARG	0.142857	AKT1	0.0238095
E2F3	0.0714286	SUFU	0.142857	AKT2	0.0238095
FAT1	0.0714286	LRP1B	0.119048	AR	0.0238095
FLT3	0.0714286	TGFBR2	0.119048	AURKB	0.0238095
RPTOR	0.0714286	BMPR1A	0.119048	BCL2L2	0.0238095
UBR5	0.0714286	FAM46C	0.119048	BLM	0.0238095
BRAF	0.0714286	FANCC	0.119048	BRD4	0.0238095
KAT6A	0.0714286	FLT3	0.119048	C6orf201	0.0238095
DICER1	0.0714286	MAP2K4	0.119048	CCND3	0.0238095
DNMT3A	0.0714286	NOTCH1	0.119048	CCNE1	0.0238095
RUNX1T1	0.0714286	PBRM1	0.119048	CCNE2	0.0238095
DPYD	0.0714286	PTEN	0.119048	CDK6	0.0238095
ERBB2	0.0714286	RET	0.119048	CDKN1A	0.0238095
GRIN2A	0.0714286	FRG1	0.0952381	CDYL	0.0238095
KDM5C	0.0714286	MAP3K1	0.0952381	CEBPA	0.0238095
KEAP1	0.0714286	SETD2	0.0952381	CHEK2	0.0238095
KMT2A	0.0714286	ADAMTS18	0.0952381	CTNNB1	0.0238095
PAK3	0.0714286	ATM	0.0952381	CYP3A4	0.0238095
RBM10	0.0714286	BLM	0.0952381	CYP3A5	0.0238095
BRCA2	0.047619	EPHA2	0.0952381	DAXX	0.0238095
NOTCH1	0.047619	FANCA	0.0952381	DCUN1D1	0.0238095
SETD2	0.047619	FLT4	0.0952381	DICER1	0.0238095
CSF1R	0.047619	KMT2C	0.0952381	ECI2	0.0238095
POLE	0.047619	NF2	0.0952381	ESR2	0.0238095
FLT4	0.047619	NOTCH4	0.0952381	EZH2	0.0238095
PIK3C2G	0.047619	PIK3C2G	0.0952381	FAM217A	0.0238095
ATM	0.047619	PIK3R2	0.0952381	FANCE	0.0238095
FBXW7	0.047619	POLE	0.0952381	HGF	0.0238095
PDGFRB	0.047619	SMARCA4	0.0952381	HIST1H1C	0.0238095
ROS1	0.047619	STK11	0.0952381	HSP90AA1	0.0238095
AKT2	0.047619	SYNE1	0.0952381	HSP90AB1	0.0238095
AR	0.047619	TAP1	0.0952381	IKBKB	0.0238095
CREBBP	0.047619	TAP2	0.0952381	IKBKE	0.0238095
FGFR4	0.047619	TNFSF11	0.0952381	IKZF1	0.0238095
GATA2	0.047619	CSF1R	0.0714286	IRF4	0.0238095
IRS2	0.047619	EPHA3	0.0714286	KMT2C	0.0238095
KRAS	0.047619	FAT1	0.0714286	KRAS	0.0238095
NSD1	0.047619	SMAD2	0.0714286	LYN	0.0238095
NTRK3	0.047619	APC	0.0714286	MAX	0.0238095
PIK3CA	0.047619	BCL10	0.0714286	MDM2	0.0238095
PTPRT	0.047619	CDKN1B	0.0714286	MDM4	0.0238095
SERPINB4	0.047619	DOT1L	0.0714286	MET	0.0238095
SOX2	0.047619	E2F3	0.0714286	MYCL	0.0238095
TET1	0.047619	EPHA7	0.0714286	NA20170602	0.0238095
TSHR	0.047619	ERCC1	0.0714286	NBN	0.0238095
ABL1	0.047619	FGF6	0.0714286	NOTCH3	0.0238095
ARID1A	0.047619	FGFR2	0.0714286	NOTCH4	0.0238095
ARID1B	0.047619	GNA11	0.0714286	PGF	0.0238095
ATRX	0.047619	HNF1A	0.0714286	PIK3CA	0.0238095
BCOR	0.047619	HR	0.0714286	PIK3CD	0.0238095
DDR2	0.047619	IGF2	0.0714286	PIK3CG	0.0238095
EP300	0.047619	INPP4B	0.0714286	PIM1	0.0238095
EPHB1	0.047619	KDM5A	0.0714286	POLB	0.0238095
FGF10	0.047619	NFKB1	0.0714286	PRKDC	0.0238095
HSPA5	0.047619	PRDM1	0.0714286	PRPF4B	0.0238095
JAK3	0.047619	PRKCQ	0.0714286	PSMB8	0.0238095
MSH2	0.047619	PTCH1	0.0714286	PSMB9	0.0238095
NF1	0.047619	RAD50	0.0714286	PSME1	0.0238095
NTRK2	0.047619	RB1	0.0714286	PSME2	0.0238095
SGK1	0.047619	RPTOR	0.0714286	PTGS2	0.0238095
TEK	0.0238095	SERPINB3	0.0714286	RAC1	0.0238095
SMAD4	0.0238095	TSC1	0.0714286	RAD51B	0.0238095
CDKN2B	0.0238095	ABCC2	0.047619	RPTOR	0.0238095
FOXP1	0.0238095	ADAMTS13	0.047619	RUNX1T1	0.0238095
SUFU	0.0238095	B2M	0.047619	SOX2	0.0238095
TGFBR2	0.0238095	BARD1	0.047619	TAP1	0.0238095
KMT2C	0.0238095	BCL2	0.047619	TAP2	0.0238095
NOTCH4	0.0238095	BUB1B	0.047619	TAPBP	0.0238095
PBRM1	0.0238095	CDH1	0.047619	TEK	0.0238095
TAP1	0.0238095	CDKN1A	0.047619	TEM5	0.0238095
TAP2	0.0238095	CREBBP	0.047619	TNF	0.0238095
ADAMTS18	0.0238095	CYP2C19	0.047619	TPMT	0.0238095
EPHA3	0.0238095	CYP2C8	0.047619	TSHR	0.0238095
PIK3R2	0.0238095	ERCC2	0.047619	USH2A	0.0238095
STK11	0.0238095	ERCC3	0.047619	VEGFA	0.0238095
APC	0.0238095	ESR2	0.047619	XRCC2	0.0238095
EPHA7	0.0238095	FANCE	0.047619	ZNF217	0.0238095
ETV1	0.0238095	FBXW7	0.047619
GNA11	0.0238095	GATA2	0.047619
HR	0.0238095	GREM1	0.047619
INPP4B	0.0238095	IGF1R	0.047619
KDM5A	0.0238095	INSR	0.047619
MYC	0.0238095	KAT6A	0.047619
RB1	0.0238095	KMT2D	0.047619
SMARCA4	0.0238095	MAP2K2	0.047619
ADAMTS13	0.0238095	MTOR	0.047619
BCL2	0.0238095	MUC6	0.047619
CDK6	0.0238095	NOTCH3	0.047619
ERCC3	0.0238095	PARK2	0.047619
HSP90AA1	0.0238095	PDGFRB	0.047619
IGF1R	0.0238095	PIK3R1	0.047619
MET	0.0238095	PRKAR1A	0.047619
MUC6	0.0238095	PRKDC	0.047619
PIK3CG	0.0238095	PSMB8	0.047619
PRKCI	0.0238095	RAD54L	0.047619
SPEN	0.0238095	ROS1	0.047619
TET2	0.0238095	RXRA	0.047619
TNFAIP3	0.0238095	SDHB	0.047619
ADAMTS16	0.0238095	SPEN	0.047619
AKT1	0.0238095	TET2	0.047619
ARID2	0.0238095	TNFAIP3	0.047619
AXIN1	0.0238095	TYMS	0.047619
BTK	0.0238095	VEGFA	0.047619
CTNNB1	0.0238095	MUC16	0.0238095
CYP2D6	0.0238095	ADAMTS16	0.0238095
DCUN1D1	0.0238095	ARID2	0.0238095
FANCD2	0.0238095	AXIN1	0.0238095
FLT1	0.0238095	AXIN2	0.0238095
HGF	0.0238095	BAP1	0.0238095
HSP90AB1	0.0238095	BRAF	0.0238095
IKZF1	0.0238095	BRIP1	0.0238095
JAK1	0.0238095	BTK	0.0238095
MDM4	0.0238095	CCND2	0.0238095
MUC4	0.0238095	CD274	0.0238095
PALB2	0.0238095	CD58	0.0238095
PARP1	0.0238095	CDK6	0.0238095
PDIA3	0.0238095	CRLF2	0.0238095
PMS2	0.0238095	CUL3	0.0238095
PSME2	0.0238095	CYLD	0.0238095
RAC1	0.0238095	CYP2D6	0.0238095
RARA	0.0238095	DNMT3A	0.0238095
SMARCB1	0.0238095	ERBB4	0.0238095
TBX3	0.0238095	EZH2	0.0238095
WT1	0.0238095	FANCD2	0.0238095
ABL2	0.0238095	FANCG	0.0238095
ADAMTS6	0.0238095	FGFR1	0.0238095
AMER1	0.0238095	FGFR3	0.0238095
AURKA	0.0238095	FGFR4	0.0238095
AXL	0.0238095	FLT1	0.0238095
BCL2L1	0.0238095	GSK3B	0.0238095
BIRC2	0.0238095	HRAS	0.0238095
CANX	0.0238095	HSP90AA1	0.0238095
CARD11	0.0238095	IRF4	0.0238095
CCNA2	0.0238095	IRS2	0.0238095
CDC73	0.0238095	JAK1	0.0238095
CDK12	0.0238095	LIG1	0.0238095
ERCC4	0.0238095	LIG3	0.0238095
FANCF	0.0238095	MALT1	0.0238095
FGF1	0.0238095	MEN1	0.0238095
FGF14	0.0238095	MET	0.0238095
FUBP1	0.0238095	MUC4	0.0238095
GNAS	0.0238095	NAT2	0.0238095
HSPA4	0.0238095	NEFH	0.0238095
IDH1	0.0238095	NSD1	0.0238095
IL7R	0.0238095	NTRK3	0.0238095
IRS1	0.0238095	PALB2	0.0238095
KDR	0.0238095	PARP1	0.0238095
KIT	0.0238095	PDCD1LG2	0.0238095
MAP2K1	0.0238095	PDGFRA	0.0238095
MRE11	0.0238095	PDIA3	0.0238095
NOTCH2	0.0238095	PIK3C3	0.0238095
PAX5	0.0238095	PIK3CG	0.0238095
PDCD1	0.0238095	PMS2	0.0238095
PMS1	0.0238095	POLD1	0.0238095
PRKCB	0.0238095	PPP2R1A	0.0238095
PRKN	0.0238095	PRKCG	0.0238095
RAF1	0.0238095	PSMB9	0.0238095
RECQL4	0.0238095	PTPRT	0.0238095
SF3B1	0.0238095	RAD51	0.0238095
SH2D1A	0.0238095	RAD51D	0.0238095
SRC	0.0238095	RAD52	0.0238095
STAT3	0.0238095	RARA	0.0238095
TAF1	0.0238095	RNF43	0.0238095
TSC2	0.0238095	SERPINB4	0.0238095
UBE2K	0.0238095	SMARCB1	0.0238095
		SMO	0.0238095
		SYK	0.0238095
		TBX3	0.0238095
		TEM5	0.0238095
		TET1	0.0238095
		TMSB4X	0.0238095
		TPMT	0.0238095
		UBR5	0.0238095
		USH2A	0.0238095
		ATR	0.0238095
		HSPA4	0.0238095
		NPM1	0.0238095
		WT1	0.0238095
