# Supplementary material for: Targeted next-generation sequencing reveals recurrence-associated genomic alterations in early-stage non-small cell lung cancer
Source: Oncotarget. 2018 Nov 20;9(91):36344–57. doi: 10.18632/oncotarget.26349 (PMC6284742; doi:10.18632/oncotarget.26349)
Supplement: Supplementary file 3 [file oncotarget-09-36344-s003.xlsx]

## Sheet: 工作表1
Supplementary Table 4: Seleted patients from TCGA data (TCGA, provisional)
Patiant information												Genomic alteration
Patient ID	Sex	Primary site	Tumor stage	Smoking pack_year	Vital status	Age	OS_STATUS	OS (m)	DFS status	DFS (m)	DFS_event	CDKN2A CNV	CDKN2A SNV	FAS CNV	FAS SNV	SUFU CNV	SUFU SNV	SMARCA4 CNV	SMARCA4 SNV
TCGA-05-4249	Male	R-Lower	Stage IB	52	Alive	67	LIVING	50.03	DiseaseFree	50.03	0	-1	-	0	-	0	-	0	-
TCGA-05-4382	Male	L-Upper	Stage IB	62	Alive	68	LIVING	19.94	Recurred/Progressed	10.97	1	-2	-	0	-	0	-	-2	-
TCGA-05-4389	Male	R-Upper	Stage IA	43	Alive	70	LIVING	44.97	DiseaseFree	44.97	0	-2	-	1	-	1	-	-1	-
TCGA-05-4390	Female	R-Upper	Stage IB	15	Alive	58	LIVING	36.99	Recurred/Progressed	12.98	1	1	-	-1	-	-1	-	-1	-
TCGA-05-4403	Male	R-Upper	Stage IB	[Not Available]	Alive	76	LIVING	18.99	DiseaseFree	18.99	0	-2	-	0	-	0	-	0	-
TCGA-05-4405	Female	R-Lower	Stage IB	65	Alive	74	LIVING	20.04	DiseaseFree	20.04	0	-1	-	0	-	0	-	0	-
TCGA-05-4417	Female	R-Upper	Stage IB	56	Alive	51	LIVING	14.95	DiseaseFree	14.95	0	0	-	1	-	1	-	0	-
TCGA-05-4420	Male	R-Lower	Stage IB	38	Alive	41	LIVING	29.96	DiseaseFree	29.96	0	-1	-	-1	-	-1	-	-1	-
TCGA-05-4424	Male	R-Upper	Stage IIB	50	Alive	70	LIVING	29.99	Recurred/Progressed	5.03	1	-1	-	-1	-	-1	-	-1	-
TCGA-05-4426	Male	L-Lower	Stage IB	20	Alive	71	LIVING	25.99	Recurred/Progressed	15.01	1	0	Splice_Site	0	-	0	-	0	-
TCGA-05-4427	Female	L-Upper	Stage IIB	8	Alive	65	LIVING	25.99	DiseaseFree	25.99	0	1	-	0	-	0	-	-1	-
TCGA-05-4430	Female	L-Lower	Stage IB	80	Alive	59	LIVING	25	DiseaseFree	25	0	0	-	1	-	1	-	0	-
TCGA-05-4432	Male	R-Upper	Stage IIB	58	Alive	66	LIVING	25	DiseaseFree	25	0	-2	-	1	-	1	-	-1	Missense_Mutation
TCGA-05-4433	Male	L-Lower	Stage IB	1	Alive	82	LIVING	23.98	DiseaseFree	23.98	0	-1	Missense_Mutation	0	-	0	-	-1	-
TCGA-05-5425	Male	R-Upper	Stage IIB	40	Alive	68	LIVING	28.98	Recurred/Progressed	15.97	1	-1	-	1	-	1	-	-1	-
TCGA-05-5428	Male	R-Upper	Stage IIA	30	Alive	57	LIVING	22.01	DiseaseFree	22.01	0	0	-	0	-	0	-	-1	-
TCGA-38-4625	Female	R-Upper	Stage IB	50	Alive	66	LIVING	97.67	DiseaseFree	97.67	0	-2	-	0	-	0	-	1	-
TCGA-38-4628	Female	R-Upper	Stage IIB	[Not Available]	Dead	65	DECEASED	49.01	Recurred/Progressed	35.58	1	-2	-	-1	-	-1	-	-1	-
TCGA-38-4629	Male	R-Upper	Stage IIB	100	Dead	68	DECEASED	28.38	Recurred/Progressed	12.45	1	-2	-	0	-	0	-	0	-
TCGA-38-4630	Female	R-Upper	Stage IB	[Not Available]	Dead	75	DECEASED	35.25	Recurred/Progressed	27.46	1	0	-	-1	-	2	-	0	-
TCGA-38-7271	Female	R-Upper	Stage IA	25	Dead	72	DECEASED	26.28	Recurred/Progressed	20.8	1	0	-	0	-	0	-	0	-
TCGA-44-2655	Female	R-Upper	Stage IA	30	Alive	65	LIVING	43.5	Recurred/Progressed	33.15	1	-1	-	0	-	0	-	-1	-
TCGA-44-2656	Male	R-Upper	Stage IB	23	Alive	59	LIVING	46.94	Recurred/Progressed	18.66	1	0	-	0	-	0	-	-1	-
TCGA-44-2657	Female	L-Upper	Stage IB	25	Alive	74	LIVING	44.38	DiseaseFree	44.38	0	-1	-	-1	-	-1	-	-1	-
TCGA-44-2659	Female	[Discrepancy]	Stage IIB	57	Alive	65	LIVING	44.91	Recurred/Progressed	37.65	1	-1	-	0	-	0	-	0	-
TCGA-44-2661	Female	L-Upper	Stage IA	[Not Available]	Alive	69	LIVING	38.07	DiseaseFree	38.07	0	-1	-	0	-	0	-	0	-
TCGA-44-2662	Male	R-Upper	Stage IB	56	Alive	65	LIVING	42.05	Recurred/Progressed	8.05	1	-1	-	-1	-	-1	-	-1	-
TCGA-44-2664	Female	R-Lower	Stage IA	23	Alive	66	LIVING	41.1	Recurred/Progressed	27.33	1	-	-	-	-	-	-	-	-
TCGA-44-2665	Female	R-Upper	Stage IIB	[Not Available]	Alive	55	LIVING	42.74	DiseaseFree	42.74	0	-2	-	0	-	0	-	1	-
TCGA-44-2668	Male	R-Upper	Stage IB	60	Dead	51	DECEASED	25	Recurred/Progressed	14.22	1	-1	-	0	-	0	-	0	-
TCGA-44-3398	Female	R-Lower	Stage IA	60	Alive	77	LIVING	38.21	DiseaseFree	38.21	0	0	-	-1	-	-1	-	0	-
TCGA-44-3917	Female	R-Upper	Stage IB	16	Alive	33	LIVING	38.86	DiseaseFree	38.86	0	-1	-	0	-	0	-	-1	-
TCGA-44-3918	Female	L-Upper	Stage IA	20	Alive	60	LIVING	34.03	Recurred/Progressed	16.79	1	0	-	-1	-	-1	-	0	-
TCGA-44-3919	Female	R-Upper	Stage IA	[Not Available]	Dead	71	DECEASED	33.71	Recurred/Progressed	32.33	1	0	-	-1	-	-1	-	0	-
TCGA-44-4112	Female	R-Upper	Stage IB	30	Dead	60	DECEASED	26.54	Recurred/Progressed	20.34	1	0	-	0	-	0	-	0	-
TCGA-44-5644	Female	R-Lower	Stage IB	17.5	Alive	51	LIVING	28.35	DiseaseFree	28.35	0	-2	-	0	-	0	-	-1	-
TCGA-44-5645	Female	L-Upper	Stage IA	5	Alive	61	LIVING	27.99	DiseaseFree	27.99	0	0	Missense_Mutation	0	-	0	-	0	-
TCGA-44-6144	Male	R-Upper	Stage IA	67.5	Alive	58	LIVING	23.75	Recurred/Progressed	13.11	1	-1	-	1	-	1	-	-1	-
TCGA-44-6145	Female	R-Upper	Stage IA	75	Alive	62	LIVING	19.55	DiseaseFree	19.55	0	0	-	1	-	1	-	0	-
TCGA-44-6146	Male	L-Lower	Stage IIB	15	Alive	64	LIVING	23.92	Recurred/Progressed	20.73	1	-2	-	0	-	0	-	-1	-
TCGA-44-6147	Female	R-Upper	Stage IA	[Not Available]	Alive	67	LIVING	27.76	DiseaseFree	27.76	0	1	-	0	-	0	-	1	-
TCGA-44-6148	Male	L-Lower	Stage IA	60	Alive	60	LIVING	23.13	DiseaseFree	23.13	0	0	-	0	-	0	-	0	-
TCGA-44-6775	Female	R-Upper	Stage IB	25	Alive	72	LIVING	23.16	Recurred/Progressed	22.47	1	0	-	-1	-	-1	-	0	-
TCGA-44-6776	Female	R-Upper	Stage IA	45	Alive	60	LIVING	85.94	DiseaseFree	85.94	0	0	-	0	-	0	-	-1	-
TCGA-44-6778	Male	[Discrepancy]	Stage IA	15	Alive	59	LIVING	61.24	DiseaseFree	61.24	0	-1	-	0	-	0	-	-1	-
TCGA-44-6779	Female	[Discrepancy]	Stage IIB	15	Dead	50	DECEASED	16.43	Recurred/Progressed	7.62	1	-2	-	1	-	1	-	-1	-
TCGA-44-7659	Male	L-Upper	Stage IA	40	Alive	70	LIVING	22.7	DiseaseFree	22.7	0	0	-	0	-	0	-	0	-
TCGA-44-7660	Male	R-Upper	Stage IB	124	Alive	72	LIVING	19.45	Recurred/Progressed	8.31	1	1	-	-1	-	-1	-	-1	-
TCGA-44-7661	Female	R-Lower	Stage IB	22	Dead	69	DECEASED	18.3	Recurred/Progressed	11.01	1	0	-	0	-	0	-	0	-
TCGA-44-7667	Female	R-Lower	Stage IIB	50	Alive	49	LIVING	36.04	DiseaseFree	36.04	0	-1	-	0	-	0	-	-1	-
TCGA-44-7669	Male	R-Upper	Stage IIA	20	Dead	59	DECEASED	18.86	Recurred/Progressed	17.25	1	-1	-	-1	-	-1	-	-1	-
TCGA-44-7670	Female	L-Upper	Stage IIA	30	Alive	47	LIVING	28.98	DiseaseFree	28.98	0	-1	-	-1	-	-1	-	-1	-
TCGA-44-7671	Male	[Not Available]	Stage IB	[Not Available]	Alive	64	LIVING	29.2	Recurred/Progressed	29.01	1	-1	-	1	-	1	-	-1	-
TCGA-44-7672	Female	L-Upper	Stage IA	20	Alive	52	LIVING	23.62	DiseaseFree	23.62	0	0	-	0	-	0	-	0	-
TCGA-44-8117	Female	R-Upper	Stage IB	54	Alive	54	LIVING	12.65	DiseaseFree	12.65	0	-1	-	0	-	0	-	-1	-
TCGA-44-A479	Female	R-Upper	Stage IB	40	Alive	73	LIVING	15.97	Recurred/Progressed	14.36	1	0	-	0	-	0	-	0	-
TCGA-44-A47A	Female	R-Upper	Stage IB	80	Alive	78	LIVING	15.31	Recurred/Progressed	13.14	1	0	-	0	-	0	-	1	-
TCGA-44-A4SS	Male	L-Upper	Stage IA	90	Alive	73	LIVING	13.63	DiseaseFree	13.63	0	-1	-	0	-	0	-	-1	-
TCGA-44-A4SU	Female	R-Lower	Stage IA	50	Dead	67	DECEASED	13.44	Recurred/Progressed	8.54	1	-2	-	-1	-	-1	-	-1	-
TCGA-49-4486	Male	R-Lower	Stage IA	17.5	Dead	72	DECEASED	76.15	Recurred/Progressed	67.18	1	-1	-	0	-	0	-	-1	-
TCGA-49-4487	Female	L-Upper	Stage IA	40	Dead	72	DECEASED	28.09	Recurred/Progressed	22.9	1	-1	-	-1	-	-1	-	0	-
TCGA-49-4488	Female	L-Lower	Stage IA	[Not Available]	Dead	74	DECEASED	28.55	Recurred/Progressed	20.83	1	1	-	0	-	0	-	0	-
TCGA-49-4501	Female	R-Upper	Stage IB	[Not Available]	Dead	67	DECEASED	46.68	Recurred/Progressed	17.9	1	-1	-	0	-	0	-	-1	-
TCGA-49-4505	Female	R-Lower	Stage IIB	74	Dead	61	DECEASED	14.06	Recurred/Progressed	13.7	1	-1	Missense_Mutation	-1	-	-1	-	-1	-
TCGA-49-4506	Female	L-Upper	Stage IIB	100	Dead	68	DECEASED	32.82	Recurred/Progressed	22.73	1	-1	-	0	-	0	-	0	-
TCGA-49-4510	Female	L-Upper	Stage IIB	55.5	Dead	51	DECEASED	29.43	Recurred/Progressed	16.49	1	-1	-	0	-	0	-	-1	-
TCGA-49-4514	Female	L-Upper	Stage IA	65	Alive	79	LIVING	55.85	DiseaseFree	55.85	0	-1	-	0	-	0	-	-1	-
TCGA-49-6742	Male	L-Upper	Stage IIA	10	Dead	70	DECEASED	16.03	Recurred/Progressed	7.03	1	-2	-	-1	-	-1	-	-1	Nonsense_Mutation
TCGA-49-6744	Female	L-Upper	Stage IIA	20	Alive	64	LIVING	55.29	DiseaseFree	55.29	0	0	-	0	-	0	-	-1	-
TCGA-49-6767	Female	R-Middle	Stage IIB	30	Alive	46	LIVING	22.24	DiseaseFree	22.24	0	-2	-	0	-	0	-	-1	-
TCGA-49-AAQV	Female	L-Lower	Stage II	[Not Available]	Dead	63	DECEASED	22.24	Recurred/Progressed	16.72	1	-1	-	0	-	0	-	0	-
TCGA-49-AAR0	Male	R-Upper	Stage IA	37	Alive	57	LIVING	156.54	DiseaseFree	156.54	0	-1	-	-1	-	-1	-	-1	-
TCGA-49-AAR2	Male	R-Lower	Stage IB	[Not Available]	Alive	64	LIVING	73.06	DiseaseFree	73.06	0	-1	-	0	-	0	-	-1	-
TCGA-49-AAR3	Male	R-Upper	Stage IIB	[Not Available]	Alive	69	LIVING	62.19	Recurred/Progressed	62.19	1	-1	-	0	-	0	-	0	-
TCGA-49-AARE	Female	R-Upper	Stage IA	15	Dead	51	DECEASED	40.37	Recurred/Progressed	12.75	1	0	-	-1	-	-1	-	-1	-
TCGA-49-AARO	Female	L-Upper	Stage IA	[Not Available]	Alive	39	LIVING	123.49	Recurred/Progressed	115.67	1	-1	-	0	-	0	-	-1	-
TCGA-49-AARQ	Female	R-Upper	Stage I	60	Alive	41	LIVING	221.16	DiseaseFree	221.16	0	1	-	-1	-	-1	-	0	-
TCGA-49-AARR	Male	L-Upper	Stage IA	[Not Available]	Alive	68	LIVING	163.99	Recurred/Progressed	158.08	1	0	-	0	-	0	-	0	-
TCGA-4B-A93V	Female	R-Lower	Stage IA	30	Dead	52	DECEASED	9.86	Recurred/Progressed	8.25	1	1	-	0	-	0	-	0	-
TCGA-50-5049	Male	R-Upper	Stage IA	[Not Available]	Alive	70	LIVING	101.64	Recurred/Progressed	83.57	1	0	-	-1	-	-1	-	-1	-
TCGA-50-5055	Female	L-Lower	Stage IIA	[Not Available]	Dead	79	DECEASED	60.12	Recurred/Progressed	25.33	1	-1	-	0	-	0	-	0	-
TCGA-50-5066	Male	R-Upper	Stage IB	[Not Available]	Alive	72	LIVING	47.37	Recurred/Progressed	15.67	1	0	-	0	-	0	-	-1	-
TCGA-50-5068	Female	R-Lower	Stage IIB	[Not Available]	Dead	59	DECEASED	49.24	Recurred/Progressed	22.54	1	-2	-	1	-	1	-	0	-
TCGA-50-5931	Female	L-Upper	Stage IB	40	Dead	75	DECEASED	14.26	Recurred/Progressed	13.96	1	-1	-	-1	-	-1	-	-1	-
TCGA-50-5932	Male	R-Upper	Stage IIB	[Not Available]	Dead	75	DECEASED	40.57	Recurred/Progressed	35.81	1	-2	-	0	-	0	-	-1	-
TCGA-50-5942	Female	R-Upper	Stage IA	30	Alive	67	LIVING	60.68	Recurred/Progressed	45.27	1	0	-	0	-	0	-	0	-
TCGA-50-5944	Female	R-Upper	Stage IA	[Not Available]	Alive	69	LIVING	57.49	DiseaseFree	57.49	0	-2	-	-1	-	-1	-	-1	-
TCGA-50-5946	Male	R-Upper	Stage IA	[Not Available]	Alive	62	LIVING	53.12	Recurred/Progressed	26.64	1	-2	-	1	-	1	-	1	-
TCGA-50-7109	Male	R-Lower	Stage IA	120	Dead	60	DECEASED	10.12	Recurred/Progressed	0.49	1	-1	-	-1	-	-1	-	-1	-
TCGA-50-8457	Female	R-Upper	Stage IA	30	Alive	63	LIVING	36.96	DiseaseFree	36.96	0	0	-	0	-	0	-	0	-
TCGA-50-8459	Male	R-Lower	Stage IIB	10	Alive	68	LIVING	36.76	Recurred/Progressed	14.19	1	-1	-	0	-	0	-	0	-
TCGA-50-8460	Male	R-Upper	Stage IA	[Not Available]	Alive	74	LIVING	27.23	DiseaseFree	27.23	0	-1	-	0	-	0	-	0	-
TCGA-53-7626	Female	R-Upper	Stage IIA	35	Dead	76	DECEASED	30.52	Recurred/Progressed	28.42	1	-1	-	0	-	0	-	0	-
TCGA-53-A4EZ	Male	L-Upper	Stage IIA	40	Alive	63	LIVING	35.18	DiseaseFree	35.18	0	0	-	0	-	0	-	-1	-
TCGA-55-1592	Male	L-Upper	Stage IA	[Not Available]	Dead	65	DECEASED	23.03	Recurred/Progressed	14.85	1	-2	-	-1	-	-1	-	-1	-
TCGA-55-1595	Female	L-Lower	Stage IA	[Not Available]	Alive	74	LIVING	48.59	DiseaseFree	48.59	0	0	-	0	-	0	-	0	-
TCGA-55-1596	Male	R-Upper	Stage IIB	50	Alive	55	LIVING	67.84	DiseaseFree	67.84	0	-1	-	1	-	1	-	-1	Missense_Mutation
TCGA-55-6543	Female	R-Upper	Stage IA	60	Alive	60	LIVING	14.29	DiseaseFree	14.29	0	-1	-	0	-	0	-	0	Missense_Mutation
TCGA-55-6642	Male	R-Lower	Stage IB	[Not Available]	Alive	63	LIVING	80.45	DiseaseFree	80.45	0	-1	-	1	-	1	-	0	-
TCGA-55-6969	Male	L-Upper	Stage IB	[Not Available]	Alive	52	LIVING	40.7	DiseaseFree	40.7	0	0	-	0	-	0	-	0	-
TCGA-55-6971	Female	L-Lower	Stage IB	60	Alive	59	LIVING	45.99	DiseaseFree	45.99	0	-1	-	-1	-	-1	-	-1	-
TCGA-55-6978	Male	R-Middle	Stage IIA	[Not Available]	Dead	81	DECEASED	5.78	Recurred/Progressed	1.38	1	0	-	1	-	1	-	-1	-
TCGA-55-6979	Female	L-Upper	Stage IIB	[Not Available]	Dead	59	DECEASED	7.79	Recurred/Progressed	6.41	1	0	-	-1	-	-1	-	0	-
TCGA-55-6980	Male	R-Lower	Stage IA	[Not Available]	Alive	56	LIVING	69.28	DiseaseFree	69.28	0	-1	-	-1	-	-1	-	0	-
TCGA-55-6982	Female	R-Lower	Stage IIB	[Not Available]	Dead	79	DECEASED	32.69	Recurred/Progressed	6.01	1	-1	-	-1	-	-1	-	-1	-
TCGA-55-6983	Male	L-Lower	Stage IIB	60	Alive	81	LIVING	92.74	DiseaseFree	92.74	0	0	-	0	-	0	-	0	-
TCGA-55-6984	Female	L-Lower	Stage IIB	[Not Available]	Dead	71	DECEASED	24.97	Recurred/Progressed	23.78	1	0	-	0	-	0	-	0	-
TCGA-55-6985	Female	L-Upper	Stage IB	50	Alive	58	LIVING	40.51	DiseaseFree	40.51	0	-2	-	0	-	0	-	0	-
TCGA-55-6986	Female	R-Lower	Stage IB	[Not Available]	Alive	74	LIVING	107.13	DiseaseFree	107.13	0	-1	-	-1	-	-1	-	0	-
TCGA-55-6987	Male	L-Lower	Stage IA	[Not Available]	Alive	77	LIVING	70.2	DiseaseFree	70.2	0	-2	-	0	-	0	-	0	-
TCGA-55-7281	Female	R-Middle	Stage IA	20	Alive	70	LIVING	28.65	Recurred/Progressed	11.14	1	-2	-	-1	-	-1	-	0	-
TCGA-55-7284	Male	R-Lower	Stage IIB	[Not Available]	Dead	74	DECEASED	7.98	Recurred/Progressed	7.59	1	-2	-	1	-	1	-	0	-
TCGA-55-7570	Male	R-Upper	Stage IA	[Not Available]	Alive	60	LIVING	27.07	DiseaseFree	27.07	0	-1	-	0	-	0	-	-1	-
TCGA-55-7573	Female	R-Upper	Stage IA	[Not Available]	Alive	72	LIVING	16	DiseaseFree	16	0	-1	-	0	-	0	-	0	-
TCGA-55-7574	Female	R-Upper	Stage IB	2	Dead	64	DECEASED	32.69	Recurred/Progressed	15.7	1	0	-	0	-	0	-	0	-
TCGA-55-7576	Male	R-Upper	Stage IB	[Not Available]	Alive	54	LIVING	22.01	DiseaseFree	22.01	0	-2	-	0	-	0	-	-1	-
TCGA-55-7724	Female	L-Upper	Stage IB	50	Alive	76	LIVING	23.16	DiseaseFree	23.16	0	-1	-	0	-	0	-	0	-
TCGA-55-7725	Female	R-Lower	Stage IA	16	Alive	68	LIVING	14.52	DiseaseFree	14.52	0	0	-	0	-	0	-	0	-
TCGA-55-7726	Female	L-Lower	Stage IA	30	Alive	72	LIVING	21.42	DiseaseFree	21.42	0	-2	-	0	-	0	-	0	-
TCGA-55-7728	Female	L-Upper	Stage IB	30	Alive	64	LIVING	23.13	DiseaseFree	23.13	0	-1	-	0	-	0	-	0	-
TCGA-55-7815	Male	R-Lower	Stage IB	[Not Available]	Alive	76	LIVING	25.39	Recurred/Progressed	19.45	1	0	-	0	-	0	MIS	0	-
TCGA-55-7903	Male	R-Lower	Stage IA	40	Alive	64	LIVING	18.63	DiseaseFree	18.63	0	1	-	0	-	0	-	0	-
TCGA-55-7907	Male	L-Upper	Stage IIA	80	Dead	77	DECEASED	11.27	Recurred/Progressed	9.66	1	-1	-	1	-	1	-	-2	-
TCGA-55-7910	Female	L-Lower	Stage IIA	15	Alive	50	LIVING	34.17	Recurred/Progressed	33.44	1	0	-	1	-	1	-	-1	-
TCGA-55-7911	Female	R-Middle	Stage IA	96	Alive	70	LIVING	17.64	Recurred/Progressed	16.92	1	0	-	0	-	0	-	0	-
TCGA-55-7913	Female	L-Lower	Stage IA	40	Dead	61	DECEASED	18.43	Recurred/Progressed	15.77	1	-2	-	1	-	1	-	-1	-
TCGA-55-7994	Male	R-Upper	Stage IIB	28	Alive	81	LIVING	19.81	DiseaseFree	19.81	0	1	-	-1	-	-1	-	-1	-
TCGA-55-7995	Female	L-Upper	Stage IA	60	Alive	73	LIVING	29.2	Recurred/Progressed	15.37	1	1	-	0	-	0	-	-1	-
TCGA-55-8085	Male	L-Lower	Stage IA	[Not Available]	Alive	64	LIVING	29.7	DiseaseFree	29.7	0	0	-	0	-	0	-	-1	-
TCGA-55-8087	Female	R-Upper	Stage IB	[Not Available]	Alive	59	LIVING	15.18	DiseaseFree	15.18	0	0	-	0	-	0	-	0	-
TCGA-55-8090	Male	R-Lower	Stage IA	[Not Available]	Dead	80	DECEASED	19.65	Recurred/Progressed	18	1	-2	-	0	-	0	-	0	-
TCGA-55-8091	Male	R-Lower	Stage IB	[Not Available]	Alive	74	LIVING	19.71	DiseaseFree	19.71	0	-2	-	-1	-	-1	-	0	-
TCGA-55-8092	Male	R-Upper	Stage IIB	40	Dead	75	DECEASED	5.06	Recurred/Progressed	4.17	1	-1	-	0	-	0	-	-1	-
TCGA-55-8096	Female	L-Upper	Stage IB	104	Dead	67	DECEASED	23.62	Recurred/Progressed	18.59	1	0	-	0	-	0	-	0	-
TCGA-55-8097	Female	R-Upper	Stage IA	35	Alive	60	LIVING	15.64	DiseaseFree	15.64	0	-1	-	0	-	0	-	0	-
TCGA-55-8203	Female	R-Lower	Stage IA	50	Alive	69	LIVING	17.97	DiseaseFree	17.97	0	-1	-	0	-	0	-	-1	-
TCGA-55-8204	Female	L-Upper	Stage IB	[Not Available]	Alive	87	LIVING	16.92	DiseaseFree	16.92	0	-1	-	0	-	0	-	0	-
TCGA-55-8205	Female	R-Lower	Stage IIA	30	Alive	76	LIVING	19.68	Recurred/Progressed	16.26	1	0	-	1	-	1	-	0	-
TCGA-55-8206	Male	R-Upper	Stage IA	[Not Available]	Alive	56	LIVING	29.17	DiseaseFree	29.17	0	-1	-	-1	-	-1	-	0	-
TCGA-55-8207	Male	L-Lower	Stage IB	[Not Available]	Alive	73	LIVING	32.1	DiseaseFree	32.1	0	-1	-	-1	-	-1	-	0	-
TCGA-55-8208	Female	R-Upper	Stage IA	50	Alive	73	LIVING	22.14	Recurred/Progressed	16.79	1	0	-	0	-	0	-	0	-
TCGA-55-8299	Female	R-Upper	Stage IA	20	Dead	61	DECEASED	15.41	Recurred/Progressed	9	1	0	-	0	-	0	-	0	-
TCGA-55-8301	Male	R-Lower	Stage IB	100	Alive	58	LIVING	17.54	Recurred/Progressed	7.82	1	1	-	0	-	0	-	0	-
TCGA-55-8302	Male	R-Lower	Stage IB	59	Alive	54	LIVING	15.7	DiseaseFree	15.7	0	0	-	0	-	0	-	-1	-
TCGA-55-8507	Male	R-Upper	Stage IA	120	Alive	53	LIVING	13.73	DiseaseFree	13.73	0	-1	-	0	-	0	-	-1	-
TCGA-55-8508	Female	R-Upper	Stage IIA	[Not Available]	Alive	60	LIVING	20.27	DiseaseFree	20.27	0	0	-	-1	-	-1	-	-1	-
TCGA-55-8510	Female	R-Lower	Stage IB	[Not Available]	Alive	55	LIVING	17.71	DiseaseFree	17.71	0	-1	-	0	-	0	-	0	-
TCGA-55-8511	Female	R-Upper	Stage IB	58	Alive	73	LIVING	18.13	Recurred/Progressed	15.11	1	0	-	1	-	-1	-	0	-
TCGA-55-8513	Female	L-Lower	Stage IIB	[Not Available]	Alive	77	LIVING	25.99	Recurred/Progressed	10.41	1	0	-	0	-	0	-	0	-
TCGA-55-8514	Female	R-Upper	Stage IB	20	Alive	70	LIVING	17.08	DiseaseFree	17.08	0	1	-	-1	-	-1	-	0	-
TCGA-55-8614	Male	L-Upper	Stage IB	40	Alive	76	LIVING	17.61	DiseaseFree	17.61	0	-1	-	-1	-	-1	-	-1	-
TCGA-55-8619	Female	R-Lower	Stage IIB	[Not Available]	Alive	72	LIVING	13.67	DiseaseFree	13.67	0	0	-	0	-	0	-	0	-
TCGA-55-8621	Female	L-Lower	Stage IA	30	Alive	75	LIVING	16.92	DiseaseFree	16.92	0	0	-	0	-	0	-	0	-
TCGA-55-A48X	Female	L-Lower	Stage IIA	36	Alive	63	LIVING	22.63	Recurred/Progressed	20.2	1	-1	-	-1	-	-1	-	-1	-
TCGA-55-A48Y	Male	L-Lower	Stage IIA	50	Alive	69	LIVING	20.7	DiseaseFree	20.7	0	0	-	0	-	0	-	0	-
TCGA-55-A491	Female	L-Lower	Stage IA	45	Alive	81	LIVING	20.57	DiseaseFree	20.57	0	0	-	1	-	1	-	-1	-
TCGA-55-A492	Female	R-Upper	Stage IA	35	Alive	70	LIVING	19.58	DiseaseFree	19.58	0	-1	-	0	-	0	-	-1	-
TCGA-55-A494	Female	R-Lower	Stage IB	7	Alive	61	LIVING	15.8	DiseaseFree	15.8	0	0	-	0	-	0	-	-1	-
TCGA-55-A4DF	Male	R-Lower	Stage IA	60	Dead	88	DECEASED	20.17	Recurred/Progressed	16.92	1	2	-	-1	-	-1	-	-1	-
TCGA-55-A4DG	Male	R-Upper	Stage IA	100	Alive	71	LIVING	19.97	DiseaseFree	19.97	0	-1	-	-1	-	-1	-	-1	-
TCGA-55-A57B	Female	L-Upper	Stage IA	[Not Available]	Alive	80	LIVING	17.94	DiseaseFree	17.94	0	-1	-	0	-	0	-	0	-
TCGA-62-8395	Female	R-Upper	Stage IIB	[Not Available]	Alive	80	LIVING	39.95	Recurred/Progressed	16.43	1	-1	-	0	-	0	-	-1	-
TCGA-62-8397	Female	R-Lower	Stage IIB	[Not Available]	Alive	70	LIVING	42.35	DiseaseFree	42.35	0	-1	-	0	-	0	-	-1	-
TCGA-62-A46O	Female	R-Lower	Stage IB	48	Dead	65	DECEASED	47.77	Recurred/Progressed	30.98	1	-2	-	-1	-	1	-	-1	-
TCGA-62-A46P	Male	L-Upper	Stage IB	40	Dead	65	DECEASED	19.51	Recurred/Progressed	8.77	1	0	-	0	-	0	-	-1	-
TCGA-62-A46S	Male	L-Upper	Stage IB	40	Dead	73	DECEASED	54.3	Recurred/Progressed	17.31	1	0	-	1	-	1	-	-1	-
TCGA-62-A46U	Female	R-Lower	Stage IIB	[Not Available]	Alive	71	LIVING	67.9	DiseaseFree	67.9	0	0	-	-1	-	-1	-	-1	-
TCGA-62-A46V	Female	L-Lower	Stage IB	[Not Available]	Alive	78	LIVING	72.24	DiseaseFree	72.24	0	-1	-	0	-	0	-	0	-
TCGA-62-A470	Male	R-Upper	Stage IB	30	Dead	84	DECEASED	39.22	Recurred/Progressed	17.71	1	1	-	1	-	1	-	-1	-
TCGA-62-A471	Male	L-Upper	Stage IIB	30	Alive	64	LIVING	40.93	DiseaseFree	40.93	0	-2	-	0	-	0	-	-1	-
TCGA-62-A472	Male	R-Lower	Stage IIB	60	Alive	70	LIVING	29.89	Recurred/Progressed	9.53	1	-1	-	0	-	0	-	0	-
TCGA-64-1676	Male	R-Lower	Stage IA	60	Alive	58	LIVING	56.77	DiseaseFree	56.77	0	-1	-	-1	-	-1	-	-1	-
TCGA-64-1681	Female	R-Upper	Stage IA	[Not Available]	Dead	61	DECEASED	38.34	Recurred/Progressed	14.42	1	-2	-	-1	-	-1	-	-1	-
TCGA-64-5774	Male	[Discrepancy]	Stage IB	45	Alive	60	LIVING	87.91	Recurred/Progressed	9.1	1	1	-	-1	-	-1	-	-1	-
TCGA-64-5778	Male	R-Upper	Stage IB	68	Alive	60	LIVING	42.87	Recurred/Progressed	38.37	1	0	-	0	-	-1	-	-1	-
TCGA-64-5781	Female	R-Upper	Stage IB	25	Alive	55	LIVING	51.22	Recurred/Progressed	3.15	1	-1	-	0	-	0	-	0	-
TCGA-64-5815	Male	R-Upper	Stage IIB	30	Alive	74	LIVING	28.45	DiseaseFree	28.45	0	-2	-	0	-	0	-	0	-
TCGA-67-3770	Female	R-Upper	Stage IA	[Not Available]	Alive	70	LIVING	20.04	DiseaseFree	20.04	0	-2	-	-1	-	-1	-	-1	-
TCGA-67-3771	Female	L-Upper	Stage IA	[Not Available]	Alive	77	LIVING	20.04	DiseaseFree	20.04	0	-1	Missense_Mutation	0	-	0	-	0	Nonsense_Mutation
TCGA-67-3772	Female	R-Upper	Stage IB	[Not Available]	Alive	82	LIVING	18.82	DiseaseFree	18.82	0	-2	-	-1	-	-1	-	-1	-
TCGA-67-3773	Female	L-Lower	Stage IB	[Not Available]	Alive	84	LIVING	14.03	DiseaseFree	14.03	0	0	-	0	-	0	-	0	-
TCGA-67-3774	Female	L-Lower	Stage IB	[Not Available]	Alive	73	LIVING	12.65	DiseaseFree	12.65	0	-1	-	0	-	0	-	-1	-
TCGA-67-6217	Female	L-Upper	Stage IIA	[Not Available]	Alive	73	LIVING	13.86	Recurred/Progressed	9.72	1	-1	-	0	-	0	-	-1	-
TCGA-69-7763	Male	R-Middle	Stage IA	7.5	Alive	69	LIVING	22.67	DiseaseFree	22.67	0	-1	-	1	-	1	-	-1	-
TCGA-69-7764	Male	R-Upper	Stage IA	30	Alive	75	LIVING	13.6	DiseaseFree	13.6	0	-1	-	0	-	0	-	-1	-
TCGA-69-7979	Female	R-Upper	Stage IB	28	Alive	71	LIVING	13.4	DiseaseFree	13.4	0	1	-	-1	-	-1	-	0	-
TCGA-69-7980	Female	R-Upper	Stage I	80	Alive	70	LIVING	13.5	DiseaseFree	13.5	0	-2	-	0	-	0	-	-1	Missense_Mutation
TCGA-69-8253	Female	R-Lower	Stage IIA	7.8	Alive	59	LIVING	13.99	DiseaseFree	13.99	0	1	-	0	-	0	-	-1	-
TCGA-69-8453	Male	R-Lower	Stage IIB	12	Alive	77	LIVING	26.71	Recurred/Progressed	11.3	1	-2	-	0	-	0	-	-1	-
TCGA-69-A59K	Female	R-Upper	Stage IIB	25	Alive	60	LIVING	19.42	DiseaseFree	19.42	0	2	-	-1	-	-1	-	-1	-
TCGA-71-6725	Female	R-Upper	Stage IB	[Not Available]	Alive	48	LIVING	8.41	Recurred/Progressed	5.39	1	0	-	-1	-	-1	-	-1	-
TCGA-71-8520	Female	L-Upper	Stage IB	[Not Available]	Dead	60	DECEASED	6.9	Recurred/Progressed	5.88	1	-	-	-	-	-	-	-	-
TCGA-73-4662	Female	L-Upper	Stage IA	10	Alive	65	LIVING	82.62	Recurred/Progressed	0.69	1	-1	-	-1	-	-1	-	0	-
TCGA-73-4668	Female	L-Upper	Stage IIB	55	Alive	66	LIVING	15.34	Recurred/Progressed	9.26	1	-2	-	-1	-	-1	-	-1	-
TCGA-73-7498	Female	R-Lower	Stage IA	28	Alive	58	LIVING	39.06	DiseaseFree	39.06	0	0	-	0	-	0	-	-1	-
TCGA-73-7499	Female	R-Upper	Stage IB	[Not Available]	Dead	81	DECEASED	50.3	Recurred/Progressed	47.54	1	-1	-	-2	-	-2	-	-1	-
TCGA-73-A9RS	Male	R-Upper	Stage IIB	11	Dead	41	DECEASED	11.17	Recurred/Progressed	3.52	1	-1	-	-1	-	-1	-	1	-
TCGA-75-5125	Male	R-Upper	Stage IIB	25	Dead	[Not Available]	DECEASED	66.59	Recurred/Progressed	57.56	1	-2	-	-1	-	-1	-	-1	-
TCGA-75-5146	Male	R-Lower	Stage IB	[Not Available]	Alive	[Not Available]	LIVING	77.79	Recurred/Progressed	58.25	1	0	-	0	-	0	-	-1	-
TCGA-75-5147	Female	R-Upper	Stage IB	[Not Available]	Alive	[Not Available]	LIVING	43.79	DiseaseFree	43.79	0	0	-	-1	-	-1	-	-1	-
TCGA-75-6206	Male	R-Upper	Stage IB	20	Alive	[Not Available]	LIVING	85.09	DiseaseFree	85.09	0	0	-	1	-	1	-	-1	-
TCGA-75-6212	Female	L-Lower	Stage IIB	[Not Available]	Dead	[Not Available]	DECEASED	49.8	Recurred/Progressed	44.02	1	-1	-	-1	-	-1	-	-1	-
TCGA-75-7025	Male	L-Lower	Stage IB	[Not Available]	Alive	[Not Available]	LIVING	108.57	Recurred/Progressed	48.65	1	-1	-	0	-	0	-	-1	-
TCGA-75-7027	Male	L-Lower	Stage IB	50	Alive	[Not Available]	LIVING	100.49	Recurred/Progressed	96.88	1	-2	-	1	-	1	-	-1	-
TCGA-78-7143	Female	L-Upper	Stage IB	[Not Available]	Dead	62	DECEASED	162.98	Recurred/Progressed	151.38	1	-1	-	0	-	0	-	0	-
TCGA-78-7147	Female	R-Upper	Stage IIB	50	Dead	67	DECEASED	19.25	Recurred/Progressed	18.99	1	-1	-	-1	-	-1	-	-1	-
TCGA-78-7148	Male	L-Upper	Stage IIB	57	Dead	71	DECEASED	20.57	Recurred/Progressed	5.98	1	-1	Frame_Shift_Ins	0	-	0	-	-1	Missense_Mutation
TCGA-78-7150	Male	L-Lower	Stage IIB	37	Dead	59	DECEASED	21.88	Recurred/Progressed	4.57	1	-2	-	0	-	0	-	-2	-
TCGA-78-7152	Male	R-Upper	Stage IB	40	Dead	65	DECEASED	39.91	Recurred/Progressed	39.49	1	0	-	0	-	0	-	0	-
TCGA-78-7153	Female	R-Upper	Stage IB	20	Alive	65	LIVING	119.42	DiseaseFree	119.42	0	0	-	0	-	0	-	-1	-
TCGA-78-7155	Male	L-Upper	Stage IB	48	Dead	68	DECEASED	38.47	Recurred/Progressed	6.87	1	0	-	0	-	0	-	0	-
TCGA-78-7159	Female	L-Upper	Stage IA	21	Alive	60	LIVING	64.85	DiseaseFree	64.85	0	0	-	1	-	1	-	-1	-
TCGA-78-7161	Female	L-Upper	Stage IIB	27.8	Dead	69	DECEASED	9.56	Recurred/Progressed	5.32	1	-1	-	1	-	1	-	0	-
TCGA-78-7162	Male	L-Upper	Stage IA	12	Dead	75	DECEASED	104.11	Recurred/Progressed	90.01	1	0	-	0	-	0	-	-1	-
TCGA-78-7163	Male	R-Lower	Stage IB	41	Alive	60	LIVING	238.11	DiseaseFree	238.11	0	1	-	0	-	0	-	0	-
TCGA-78-7535	Male	L-Upper	Stage IB	35	Dead	45	DECEASED	31.18	Recurred/Progressed	26.58	1	0	-	-1	-	-1	-	-1	-
TCGA-78-7539	Female	R-Upper	Stage IIA	2.2	Alive	75	LIVING	25.99	Recurred/Progressed	22.6	1	0	-	0	-	0	-	-1	-
TCGA-78-7633	Male	L-Upper	Stage IB	94	Dead	67	DECEASED	50.2	Recurred/Progressed	47.63	1	-1	-	0	-	0	-	-1	-
TCGA-78-8640	Male	L-Upper	Stage IIA	45	Alive	59	LIVING	232	DiseaseFree	232	0	-1	-	-1	-	-1	-	0	-
TCGA-78-8648	Female	R-Upper	Stage IIB	45	Dead	58	DECEASED	39.72	Recurred/Progressed	23.65	1	0	-	0	-	0	-	0	-
TCGA-78-8655	Female	L-Lower	Stage IA	10	Alive	77	LIVING	77.53	DiseaseFree	77.53	0	-2	-	-1	-	-1	-	0	-
TCGA-78-8660	Male	R-Lower	Stage IIB	11	Dead	69	DECEASED	10.55	Recurred/Progressed	7.95	1	-1	-	-1	-	-1	-	0	-
TCGA-78-8662	Female	R-Upper	Stage IB	45	Dead	53	DECEASED	110.41	Recurred/Progressed	100	1	0	-	1	-	1	-	0	-
TCGA-80-5608	Female	R-Upper	Stage IA	26	Alive	[Not Available]	LIVING	93.04	DiseaseFree	93.04	0	1	-	0	-	0	-	-1	-
TCGA-80-5611	Male	L-Upper	Stage IB	60	Alive	[Not Available]	LIVING	85.25	DiseaseFree	85.25	0	-1	-	-1	-	-1	-	-1	-
TCGA-83-5908	Female	L-Upper	Stage IA	69	Alive	59	LIVING	27.07	DiseaseFree	27.07	0	0	-	-1	-	-1	-	0	-
TCGA-86-6562	Male	R-Upper	Stage IIA	[Not Available]	Dead	52	DECEASED	12.35	Recurred/Progressed	9	1	-2	-	0	-	0	-	0	-
TCGA-86-7713	Male	R-Middle	Stage IIA	[Not Available]	Alive	70	LIVING	38.01	DiseaseFree	38.01	0	-1	-	1	-	1	-	-1	-
TCGA-86-7953	Female	L-Upper	Stage IA	[Not Available]	Alive	69	LIVING	32.75	DiseaseFree	32.75	0	1	-	0	-	0	-	-1	-
TCGA-86-7954	Female	R-Lower	Stage IB	8	Alive	68	LIVING	19.88	DiseaseFree	19.88	0	-1	-	-1	-	-1	-	-1	-
TCGA-86-7955	Male	R-Lower	Stage IB	[Not Available]	Alive	62	LIVING	35.22	Recurred/Progressed	26.94	1	-1	-	-1	-	-1	-	-2	-
TCGA-86-8054	Male	R-Upper	Stage IIB	9	Alive	61	LIVING	37.71	DiseaseFree	37.71	0	-1	-	0	-	0	-	-1	-
TCGA-86-8073	Male	L-Upper	Stage IB	40	Alive	58	LIVING	24.31	DiseaseFree	24.31	0	0	-	0	-	0	-	-1	-
TCGA-86-8075	Female	L-Upper	Stage IB	[Not Available]	Dead	66	DECEASED	22.8	Recurred/Progressed	6.54	1	-1	-	-1	-	-1	-	-1	-
TCGA-86-8076	Male	R-Upper	Stage IA	[Not Available]	Alive	42	LIVING	32.62	DiseaseFree	32.62	0	0	-	1	-	1	-	0	-
TCGA-86-8278	Female	L-Lower	Stage IIB	[Not Available]	Alive	63	LIVING	31.01	Recurred/Progressed	0.95	1	0	-	-1	-	-1	-	0	-
TCGA-86-8279	Male	R-Upper	Stage IIA	[Not Available]	Alive	46	LIVING	31.18	DiseaseFree	31.18	0	-1	-	1	-	1	-	-1	-
TCGA-86-8280	Female	L-Lower	Stage IIA	[Not Available]	Alive	54	LIVING	23.03	DiseaseFree	23.03	0	-2	-	-1	-	-1	-	-1	-
TCGA-86-8358	Male	R-Upper	Stage IB	20	Alive	44	LIVING	21.45	DiseaseFree	21.45	0	-1	-	-1	-	-1	-	0	-
TCGA-86-8668	Female	L-Lower	Stage IA	[Not Available]	Alive	61	LIVING	13.9	DiseaseFree	13.9	0	-2	-	0	-	0	-	0	-
TCGA-86-8669	Male	R-Upper	Stage IA	47	Alive	64	LIVING	30.81	Recurred/Progressed	27.89	1	1	-	-1	-	-1	-	-1	-
TCGA-86-8671	Female	R-Upper	Stage IIB	[Not Available]	Alive	72	LIVING	27.56	DiseaseFree	27.56	0	0	-	0	-	0	-	0	-
TCGA-86-8673	Male	L-Upper	Stage IB	54	Alive	61	LIVING	28.32	Recurred/Progressed	20.89	1	0	-	0	-	0	-	0	-
TCGA-86-8674	Male	R-Middle	Stage IIA	37.5	Alive	50	LIVING	26.48	Recurred/Progressed	10.97	1	0	-	0	-	0	-	-1	-
TCGA-86-A456	Female	L-Upper	Stage IA	[Not Available]	Alive	78	LIVING	29.43	DiseaseFree	29.43	0	-1	-	1	-	1	-	-1	-
TCGA-86-A4JF	Male	R-Upper	Stage IIB	[Not Available]	Dead	56	DECEASED	24.21	Recurred/Progressed	14.32	1	0	-	-1	-	-1	-	0	-
TCGA-86-A4P7	Female	L-Lower	Stage IB	[Not Available]	Alive	63	LIVING	13.63	DiseaseFree	13.63	0	0	-	0	-	0	-	0	-
TCGA-91-6830	Female	L-Upper	Stage IIA	12	Alive	65	LIVING	1.97	Recurred/Progressed	0.59	1	-1	-	0	-	0	-	-1	-
TCGA-91-6836	Female	R-Upper	Stage IB	50	Alive	52	LIVING	13.7	DiseaseFree	13.7	0	0	-	0	-	0	-	-1	-
TCGA-91-6840	Female	R-Upper	Stage IA	50	Alive	59	LIVING	12.22	DiseaseFree	12.22	0	-1	-	1	-	-1	-	1	-
TCGA-91-6847	Female	R-Lower	Stage IB	[Not Available]	Alive	62	LIVING	27.66	Recurred/Progressed	25.36	1	-1	-	-1	-	-1	-	0	-
TCGA-91-7771	Male	R-Upper	Stage IIB	75	Alive	62	LIVING	16.16	DiseaseFree	16.16	0	0	-	1	-	1	-	-1	-
TCGA-91-8496	Female	L-Lower	Stage IB	[Not Available]	Alive	63	LIVING	16.59	DiseaseFree	16.59	0	0	-	0	-	0	-	0	-
TCGA-91-A4BD	Male	L-Lower	Stage IIA	[Not Available]	Alive	78	LIVING	19.81	DiseaseFree	19.81	0	0	-	0	-	0	-	0	-
TCGA-93-7347	Female	R-Upper	Stage IA	11	Alive	76	LIVING	22.44	DiseaseFree	22.44	0	0	-	0	-	0	-	0	-
TCGA-93-7348	Female	R-Upper	Stage IA	42	Alive	75	LIVING	17.44	DiseaseFree	17.44	0	-2	-	-1	-	-1	-	0	-
TCGA-93-A4JQ	Male	R-Upper	Stage IA	[Not Available]	Alive	49	LIVING	17.28	DiseaseFree	17.28	0	-1	-	-1	-	-1	-	-1	-
TCGA-95-7039	Female	R-Upper	Stage IIB	34	Alive	54	LIVING	41.79	Recurred/Progressed	41.33	1	1	-	0	-	0	-	-1	-
TCGA-95-7567	Male	R-Upper	Stage IIB	[Not Available]	Alive	61	LIVING	18.66	DiseaseFree	18.66	0	-1	-	1	-	1	-	-1	-
TCGA-95-7944	Male	L-Lower	Stage IA	50	Alive	71	LIVING	12.39	DiseaseFree	12.39	0	0	-	-1	-	-1	-	1	-
TCGA-95-7947	Male	L-Upper	Stage IA	100	Alive	67	LIVING	15.67	DiseaseFree	15.67	0	1	-	-1	-	-1	-	0	-
TCGA-95-7948	Female	R-Lower	Stage IB	0.15	Alive	42	LIVING	15.64	DiseaseFree	15.64	0	1	-	-1	-	-1	-	-1	-
TCGA-95-8039	Male	R-Upper	Stage IA	[Not Available]	Alive	72	LIVING	27.27	Recurred/Progressed	7.49	1	-2	-	0	-	0	-	0	-
TCGA-95-A4VN	Female	R-Lower	Stage IIA	42	Alive	62	LIVING	18.17	DiseaseFree	18.17	0	1	-	0	-	0	-	-1	-
TCGA-97-7546	Female	L-Upper	Stage IA	25	Alive	76	LIVING	42.21	Recurred/Progressed	41.23	1	0	-	-1	-	-1	-	0	-
TCGA-97-7547	Female	R-Upper	Stage IB	30	Alive	67	LIVING	64.55	Recurred/Progressed	37.68	1	-1	-	0	-	0	-	0	-
TCGA-97-7552	Male	L-Lower	Stage IB	40	Alive	70	LIVING	63.47	Recurred/Progressed	26.22	1	-2	-	0	-	0	-	0	-
TCGA-97-7553	Female	L-Lower	Stage IA	20	Alive	58	LIVING	61.43	DiseaseFree	61.43	0	1	-	1	-	1	-	0	-
TCGA-97-7937	Male	L-Upper	Stage IB	35	Alive	65	LIVING	18.53	DiseaseFree	18.53	0	-1	-	-1	-	-1	-	1	-
TCGA-97-7941	Female	L-Upper	Stage IA	22.5	Alive	72	LIVING	15.9	DiseaseFree	15.9	0	0	-	0	-	0	-	0	-
TCGA-97-8172	Female	R-Upper	Stage IB	20	Alive	75	LIVING	17.9	DiseaseFree	17.9	0	0	-	0	-	0	-	-1	-
TCGA-97-8175	Female	L-Upper	Stage IB	[Not Available]	Alive	55	LIVING	18.1	Recurred/Progressed	9.66	1	-2	-	-1	-	-1	-	1	-
TCGA-97-8177	Female	L-Lower	Stage IB	[Not Available]	Alive	59	LIVING	16.39	DiseaseFree	16.39	0	-1	-	0	-	0	-	0	-
TCGA-97-8179	Male	R-Upper	Stage IA	60	Alive	72	LIVING	14.29	DiseaseFree	14.29	0	-1	-	1	-	1	-	0	-
TCGA-97-8552	Female	L-Lower	Stage I	[Not Available]	Alive	55	LIVING	20.57	DiseaseFree	20.57	0	-1	-	0	-	0	-	0	-
TCGA-97-A4LX	Male	Other (please specify)	Stage IB	120	Alive	81	LIVING	20.17	DiseaseFree	20.17	0	0	-	0	-	0	-	-1	-
TCGA-97-A4M0	Female	R-Upper	Stage IB	34	Alive	60	LIVING	21.42	DiseaseFree	21.42	0	-1	-	0	-	0	-	0	-
TCGA-97-A4M1	Female	R-Upper	Stage IA	3	Alive	52	LIVING	19.74	DiseaseFree	19.74	0	-1	-	-1	-	-1	-	-1	-
TCGA-97-A4M2	Male	R-Middle	Stage IA	100	Alive	66	LIVING	20.5	DiseaseFree	20.5	0	0	-	0	-	0	-	0	-
TCGA-97-A4M3	Female	R-Upper	Stage IA	37.5	Alive	69	LIVING	17.74	Recurred/Progressed	1.77	1	0	-	0	-	0	-	-1	-
TCGA-97-A4M5	Male	R-Upper	Stage IA	6	Alive	83	LIVING	20.83	DiseaseFree	20.83	0	0	-	0	-	0	-	0	-
TCGA-97-A4M6	Female	R-Lower	Stage IA	[Not Available]	Alive	45	LIVING	18.66	DiseaseFree	18.66	0	-2	-	0	-	0	-	-1	-
TCGA-97-A4M7	Male	R-Middle	Stage IA	40	Alive	74	LIVING	20.66	DiseaseFree	20.66	0	-1	-	-1	-	-1	-	0	-
TCGA-99-8028	Female	L-Upper	Stage IA	30	Alive	50	LIVING	36.73	DiseaseFree	36.73	0	0	-	0	-	0	-	0	-
TCGA-99-AA5R	Female	L-Lower	Stage IA	46	Alive	70	LIVING	21.62	DiseaseFree	21.62	0	0	-	0	-	0	-	0	-
TCGA-J2-8192	Female	L-Upper	Stage IIA	[Not Available]	Alive	65	LIVING	24.28	Recurred/Progressed	15.83	1	-2	-	-1	-	-1	-	-1	-
TCGA-J2-8194	Female	R-Lower	Stage IIB	20	Alive	69	LIVING	23.78	Recurred/Progressed	15.44	1	0	-	1	-	1	-	0	-
TCGA-J2-A4AD	Female	L-Upper	Stage IA	120	Dead	61	DECEASED	18.07	Recurred/Progressed	17.21	1	-1	-	-1	-	-1	-	-1	-
TCGA-J2-A4AE	Female	L-Upper	Stage IA	[Not Available]	Alive	77	LIVING	35.45	DiseaseFree	35.45	0	0	-	0	-	0	-	0	-
TCGA-J2-A4AG	Female	L-Upper	Stage IA	25	Alive	66	LIVING	32.46	DiseaseFree	32.46	0	-1	-	-1	-	-1	-	0	-
TCGA-L4-A4E5	Female	L-Upper	Stage I	33	Alive	48	LIVING	18.99	DiseaseFree	18.99	0	0	-	0	-	0	-	-1	-
TCGA-L4-A4E6	Male	R-Upper	Stage IA	30	Alive	67	LIVING	14.29	DiseaseFree	14.29	0	0	-	0	-	0	-	0	-
TCGA-L9-A50W	Male	L-Lower	Stage IIA	19	Dead	75	DECEASED	14.52	Recurred/Progressed	12.78	1	-2	-	0	-	0	-	0	-
TCGA-L9-A743	Male	L-Upper	Stage IIA	40.5	Alive	56	LIVING	21.81	DiseaseFree	21.81	0	-1	-	0	-	0	-	0	-
TCGA-L9-A7SV	Male	L-Lower	Stage IIA	93	Alive	69	LIVING	18.56	DiseaseFree	18.56	0	-1	-	1	-	1	-	-1	-
TCGA-L9-A8F4	Female	L-Upper	Stage IB	14	Alive	64	LIVING	15.64	DiseaseFree	15.64	0	-1	-	0	-	0	-	-1	-
TCGA-MN-A4N1	Male	R-Upper	Stage IIA	[Not Available]	Alive	60	LIVING	27.17	DiseaseFree	27.17	0	-2	-	1	-	0	-	0	-
TCGA-MN-A4N4	Male	L-Upper	Stage IA	[Not Available]	Alive	57	LIVING	38.6	DiseaseFree	38.6	0	-1	-	1	-	1	-	-1	-
TCGA-MP-A4SY	Male	R-Lower	Stage IIB	40	Dead	61	DECEASED	49.31	Recurred/Progressed	16.06	1	-1	-	-1	-	-1	-	-1	-
TCGA-MP-A4T2	Male	L-Lower	Stage IA	75	Dead	71	DECEASED	37.32	Recurred/Progressed	36.47	1	0	-	-1	-	-1	-	0	-
TCGA-MP-A4TA	Female	R-Upper	Stage IA	55	Dead	75	DECEASED	31.21	Recurred/Progressed	23.82	1	-1	-	0	-	0	-	-1	-
TCGA-MP-A4TE	Male	L-Lower	Stage IIA	40	Dead	56	DECEASED	29.43	Recurred/Progressed	27.76	1	-1	-	0	-	0	-	0	-
TCGA-MP-A4TF	Female	R-Upper	Stage IIA	40	Dead	58	DECEASED	11.04	Recurred/Progressed	6.41	1	-2	-	-1	-	-1	-	-1	-
TCGA-MP-A4TH	Female	L-Lower	Stage IA	20	Alive	70	LIVING	24.34	DiseaseFree	24.34	0	0	-	0	-	0	-	-1	-
TCGA-MP-A4TI	Male	R-Lower	Stage IIA	35	Dead	72	DECEASED	14.09	Recurred/Progressed	2.76	1	0	-	0	-	0	-	-1	-
TCGA-MP-A4TK	Female	R-Lower	Stage IIB	28	Dead	56	DECEASED	19.12	Recurred/Progressed	17.9	1	-1	-	-1	-	-1	-	-1	-
TCGA-MP-A5C7	Female	L-Upper	Stage IB	15	Alive	76	LIVING	73.85	DiseaseFree	73.85	0	-1	-	1	-	1	-	0	-
TCGA-NJ-A4YF	Female	R-Upper	Stage IA	30	Alive	50	LIVING	70.99	DiseaseFree	70.99	0	0	-	-1	-	-1	-	-1	-
TCGA-NJ-A4YG	Male	L-Upper	Stage IB	104	Alive	65	LIVING	74.28	DiseaseFree	74.28	0	0	-	0	-	0	-	0	-
TCGA-NJ-A4YQ	Female	L-Upper	Stage IA	40	Alive	69	LIVING	47.04	DiseaseFree	47.04	0	-1	-	-1	-	-1	-	-1	-
TCGA-NJ-A55R	Male	L-Upper	Stage IA	5	Alive	67	LIVING	19.81	DiseaseFree	19.81	0	0	-	0	-	0	-	-1	-
TCGA-O1-A52J	Female	L-Lower	Stage IA	45	Dead	74	DECEASED	59.07	Recurred/Progressed	29.5	1	-1	-	-1	-	-1	-	-1	-
TCGA-S2-AA1A	Female	R-Upper	Stage IA	95	Alive	68	LIVING	16.85	DiseaseFree	16.85	0	1	-	0	-	0	-	1	-
